# Supplementary material for: Tumor parameters predict the risk of side effects after ruthenium-106 plaque brachytherapy of uveal melanomas
Source: PLoS One. 2017 Aug 31;12(8):e0183833. doi: 10.1371/journal.pone.0183833 (PMC5578662; doi:10.1371/journal.pone.0183833)
Supplement: S1 File — (TXT) [file pone.0183833.s001.txt]

ID	Date of Birth	SEX	Date of Diagnosis	Date of treatment	Age at Diagnosis	Age at Treatment	Date last seen	LATERALITY	RECURRENCE	LAST TIME STABLE	initial visual acuity	final visual acuity	tumor height	tumor basal diameter	tumor distance to disc	tumor distance to fovea	tumor shape	tumor pigmentation	concurrent abnormality retinal detachment	concurrent abnormality cataract	concurrent abnormality pseudo- aphakia	concurrent abnormality glaucoma	concurrent abnormality nevus	systemic diabetes	systemic hypertension	coronary artery disease	systemic other cancer	adjunct enucleation	adjunct plaque	adjunct radiosurgery	adjunct vitrectomy	adjunct endoresection	sandwich therapy	transpupillary thermptherapy for recurrence	adjunct transpupillary thermotherapy for exsudation	adjunct thermotherapy for other reason	adjunct cyclocryo	adjunct transscleral cyclo photocoagulation	adjunct retinal lasercoagulation	adjunct retinal cryotherapy	complication cataract ante	complication cataract	complication glaucoma ante	complication glaucoma	complication rubeosis ante	complication rubeosis	complication retinal detachment ante	complication retinal detachment	complication maculopathy ante
2	1948	female	1997	1997	49	49	2011	left	no	no	1.0	NLP	8,4	7,1	0	4,75	dome	melanotic	yes	no	no	no	no	no	no	no	no	no	no	no	no	no	1997	no	no	no	no	no	1997	1997	1997	1997		no	1997	1997	1997	1997	1997
3	1936	male	1997	1997	60	60	2002	right	no	no	0.4	NLP	9,07	9,8	4,5	2	mushroom	melanotic	yes	no	no	no	no	no	yes	yes	no	1999	no	no	no	1998	1997	no	no	no	1998	no	no	1998	1997	1997	1998	1998	1998	1998	1997	1997	1997
5	1924	male	1997	1997	72	72	1999	right	no	no	0.63	0.5	5,8	12,55	10,85	7,45	dome	melanotic	no	yes	no	no	no	no	yes	no	no	no	no	no	no	no	no	no	no	no	no	no	no	no		no		no		no		no
7	1921	male	1997	1997	75	75	2001	right	2000	2000	0.63	NLP	10,23	17,39	11	12	dome	melanotic	no	yes	no	no	no	no	no	yes	no	2000	no	no	no	2000	no	no	no	no	no	no	no	no	1998	1998		no		no	1997	1997
8	1958	male	1997	1997	38	39	2012	left	1998	1998	0.5	0.2	12,21	13,35	7,5	6,5	mushroom	melanotic	yes	no	no	no	no	no	no	no	no	no	1999	no	no	no	1997	1999	no	no	no	no	no	no		no		no		no	1997	1997	1998
10	1939	female	1997	1997	58	58	1998	left	no	no	0.6	0.4	7,09	14,3	8	4,5	dome	melanotic	no	yes	no	no	no	no	no	no	yes	no	no	no	no	no	no	no	no	no	no	no	no	no		no		no		no	2997	1997
11	1956	male	1997	1997	40	40	2012	left	no	no	1.0	HM	8,02	12,83	0	4,9	dome	melanotic	yes	no	no	no	no	no	no	no	no	no	no	no	no	no	no	no	no	no	no	no	no	no	2003	2004		no		no		no	1998
12	1928	female	1997	1997	69	69	2003	left	no	no	0.5	0.6	6,6	9,07	7	3	dome	melanotic	yes	yes	no	no	no	no	yes	no	no	no	no	no	no	no	no	no	no	no	no	no	no	no		no		no		no	2000	2001	1997
13	1949	female	1997	1997	48	48	2011	right	no	no	0.8	HM	4,15	13	4,5	9	dome	amelanotic	yes	no	no	no	no	no	no	no	no	no	no	no	no	no	no	no	no	no	no	no	1999	no	1998	1998		no		no		no	1998
14	1920	female	1998	1998	77	77	2000	right	no	no	0.2	0.25	5,81	18,9	6	5,5	dome	melanotic	yes	yes	no	no	no	no	yes	no	no	no	no	no	no	no	1998	no	no	no	no	no	no	no		no	1998	1998		no	1998	1998	1999
15	1935	female	1998	1998	62	62	2012	right	no	no	0.2	0.4	9,65	10,37	14	15	dome	melanotic	no	yes	no	no	no	no	no	no	no	no	no	no	no	no	no	no	no	no	no	no	no	no	1998	1998		no		no		no
16	1929	female	1998	1998	69	69	2007	left	no	no	0.6	CF	5,46	11	4,5	5,25	dome	melanotic	no	no	yes	no	no	no	no	no	no	no	no	no	no	no	no	no	no	no	no	no	no	no		no		no		no		no	1999
17	1931	female	1998	1998	67	67	2003	right	2001	2000	0.8	0.25	6,6	15,91	11,7	8,6	dome	melanotic	no	yes	no	no	no	no	no	no	no	no	2001	no	no	no	no	no	no	no	no	no	no	no	2001	2001		no	2001	2001		no
19	1930	female	1998	1998	68	68	2012	right	2000	2000	0.8	0.6	5,46	11,63	4,5	9,4	dome	melanotic	yes	yes	no	no	no	yes	yes	no	no	no	no	no	no	no	no	no	no	no	no	no	no	no	2008	2009		no		no		no
20	1928	male	1998	1998	70	70	2003	right	no	no	0.8	0.25	7,56	16,36	5	8,4	mushroom	melanotic	yes	no	no	no	no	no	yes	no	no	no	no	no	no	no	no	no	no	no	no	no	no	no	1998	1998		no		no		no	1998
21	1920	female	1998	1998	77	77	2006	left	no	no	0.8	0.25	4,18	10,87	4,5	1,8	dome	melanotic	no	yes	no	no	no	no	yes	no	no	no	no	no	no	no	no	no	no	no	no	no	no	no		no		no		no		no	2003
22	1931	female	1998	1998	66	66	2004	left	no	no	1.0	0.5	3,8	10,2	3,75	6,75	dome	melanotic	yes	yes	no	no	no	no	yes	no	yes	no	no	no	no	no	no	no	no	no	no	no	no	no		no		no		no		no	1999
24	1944	male	1998	1998	53	53	2006	right	no	no	0.4	0.12	3,95	13,9	1,5	0,75	dome	melanotic	yes	yes	no	no	no	no	no	no	no	no	no	no	no	no	no	no	no	2001	no	no	no	no	2001	2001		no		no	2001	2001
25	1957	female	1998	1998	41	41	2000	left	no	no	0.1	CF	6,8	17,95	2,5	7	dome	melanotic	yes	no	no	no	no	no	no	no	no	no	no	no	no	no	no	no	no	no	no	no	no	no		no		no		no		no
26	1946	male	1998	1998	52	52	2001	right	no	no	HM	NLP	13,37	12,48	3	2	mushroom	melanotic	yes	no	no	no	no	no	no	no	no	1999	no	no	no	no	1998	no	no	no	no	no	no	no		no	1998	1999		no	1998	1998
27	1948	male	1998	1998	49	49	2010	left	no	no	0.8	1.0	3,14	10,12	7,5	9,75	dome	melanotic	no	no	no	no	no	no	no	no	no	no	no	no	no	no	no	no	no	no	no	no	no	no		no		no		no		no
28	1940	male	1998	1998	57	57	1998	right	no	no	0.1	CF	3,49	7,29	14	13,5	dome	melanotic	no	yes	no	no	no	no	yes	yes	no	no	no	no	no	no	no	no	no	no	no	no	no	no		no		no		no		no
29	1918	male	1998	1998	80	80	2000	right	no	no	0.5	0.4	5,6	9,51	0	4,9	dome	melanotic	yes	yes	no	no	no	no	yes	yes	no	no	no	no	no	no	no	no	no	no	no	no	no	no		no		no		no		no
31	1938	female	1998	1998	60	60	1999	right	no	no	0.6	0.5	3,72	13,01	6,1	9,1	plateau	melanotic	yes	no	no	no	no	no	no	no	no	no	no	no	no	no	no	no	no	no	no	no	no	no		no		no		no		no
33	1923	female	1999	1999	75	75	2008	right	no	no	0.6	0.1	4,18	7,9	3	3,5	mushroom	melanotic	yes	no	no	no	no	no	no	no	no	no	no	no	no	2000	2000	no	no	no	no	no	no	no	1999	1999		no		no		no	2000
35	1914	male	1999	1999	84	84	2000	left	2000	2000	0.8	0.6	5,9	11,2	14,5	15	dome	melanotic	yes	no	no	no	no	no	no	no	yes	no	no	no	no	no	no	no	no	no	no	no	no	no	1999	1999		no		no		no
38	1918	female	1999	1999	80	80	2005	left	no	no	0.8	0.3	4,2	13,4	9,75	10,5	dome	melanotic	no	no	yes	no	no	no	yes	no	no	no	no	no	no	no	no	no	no	no	no	no	no	no		no		no		no	1999	1999
39	1940	male	1999	1999	58	58	2004	right	2001	2001	0.8	NLP	7,67	15,3	4	4,5	mushroom	melanotic	no	no	no	no	no	no	no	no	no	2003	no	no	2001	no	1999	no	no	no	no	no	no	no	1999	1999		no		no		no
42	1927	male	1999	1999	72	72	2003	left	2000	1999	0.16	HM	2,95	10,1	6,75	4,5	dome	melanotic	yes	yes	no	no	no	yes	yes	yes	no	no	no	no	no	no	no	2003	no	no	no	no	no	no		no		no		no		no	2002
43	1962	male	1999	1999	37	37	2011	left	no	no	0.5	CF	3,8	6	3,75	3,75	dome	melanotic	yes	no	no	no	no	no	no	no	no	no	no	no	no	no	no	no	2000	no	no	no	no	no	2000	2000		no		no		no	2001
46	1934	female	2000	2000	65	65	2006	left	2001	2001	HM	NLP	4	14,8	1,5	6,5	dome	melanotic	yes	no	no	no	no	no	yes	no	no	2006	no	no	2001	no	no	no	no	no	no	no	no	no		no		no	2003	2005	2000	2000	2001
47	1929	male	1999	2000	70	70	2004	left	2000	2000	CF	NLP	3,37	6,18	4,5	2,35	dome	melanotic	no	no	no	no	no	no	no	no	no	2001	no	no	no	no	no	no	no	no	no	no	no	no	2000	2000		no		no	2000	2001
48	1934	female	2000	2000	65	65	2002	right	no	no	0.8	1.0	4,5	10,8	5,6	8,6	dome	melanotic	yes	yes	no	no	no	no	yes	no	no	no	no	no	no	no	no	no	no	no	no	no	no	no		no		no		no		no
50	1935	male	2000	2000	65	65	2011	right	no	no	0.6	0.3	3,6	10,11	5,25	3	dome	melanotic	yes	yes	no	no	no	no	yes	yes	no	no	no	no	no	no	no	no	no	no	no	no	no	no	2004	2005		no		no		no	2009
51	1942	female	2000	2000	57	58	2012	right	2003	2003	0.8	NLP	4,3	9,2	9,95	7	plateau	melanotic	no	no	no	no	no	no	no	no	no	no	2004	no	no	2012	no	2003	no	no	no	no	no	no	2003	2003		no		no		no	2002
52	1940	female	2000	2000	59	59	2006	left	no	no	0.8	0.4	3,7	11,12	5,25	10,5	dome	melanotic	no	yes	no	no	no	no	no	no	no	no	no	no	no	no	no	no	no	no	no	no	no	no		no		no		no		no	2002
56	1936	male	2000	2000	64	64	2003	left	2002	2002	1.0	NLP	8,4	7,6	14,1	10,7	mushroom	melanotic	yes	no	no	no	no	no	no	no	no	2002	no	no	no	no	2000	no	no	no	no	no	no	no	2000	2001	2002	2002	2000	2000		no	2001
58	1916	female	2001	2001	84	84	2002	right	2001	2001	0.4	NLP	3,91	13	5,25	10,15	dome	melanotic	no	yes	no	no	no	no	no	no	no	2001	no	no	no	no	no	no	no	no	no	no	no	no		no		no		no		no
59	1928	male	2001	2001	73	73	2009	right	no	no	0.6	0.5	4,3	10,6	7,5	12,4	dome	melanotic	no	no	no	no	no	no	no	no	no	no	no	no	no	no	no	no	no	no	no	no	no	no	2002	2002		no		no		no
60	1921	female	2001	2001	79	79	2005	left	no	no	0.2	CF	4,16	11	2,25	6	dome	melanotic	no	yes	no	no	no	no	no	no	no	no	no	no	no	no	no	no	no	no	no	no	no	no		no		no		no		no	2002
62	1955	male	2001	2001	45	45	2003	left	no	no	0.8	1.0	4,3	11,49	3	2,25	dome	melanotic	no	no	no	no	no	no	no	no	no	no	no	no	no	no	no	no	no	no	no	no	no	no		no		no		no		no
67	1928	male	2001	2002	73	74	2004	left	no	no	0.8	0.1	4,13	8,4	7,5	9,75	dome	melanotic	yes	yes	no	no	no	no	yes	no	no	no	no	no	no	no	no	no	no	no	no	no	no	no		no		no		no	2002	2002
69	1953	female	2002	2002	48	48	2007	left	no	no	1.0	0.6	3	6,3	21,8	19,3	dome	amelanotic	no	no	no	no	no	no	no	no	no	no	no	no	no	no	no	no	no	no	no	no	no	no	2004	2006	2002	2002		no		no
72	1960	female	2002	2002	41	41	2012	left	no	no	0.4	LP	7,5	15	5,4	10,3	mushroom	melanotic	yes	no	no	no	no	no	yes	no	no	no	no	no	no	no	no	no	no	no	no	no	no	no		no		no		no	2002	2002	2002
73	1928	male	2002	2002	74	74	2003	right	no	no	0.4	0.25	6,5	18,2	0,75	0	dome	melanotic	yes	no	yes	no	no	yes	no	no	no	no	no	no	no	no	no	no	no	no	no	no	2002	no		no		no	2002	2002	2002	2002
75	1922	female	2002	2002	80	80	2005	right	no	no	0.6	HM	5,9	11,16	1,5	4,8	dome	melanotic	yes	no	no	no	no	no	yes	no	no	no	no	no	no	no	no	no	no	no	no	no	no	no		no		no		no		no
76	1959	male	2002	2002	43	43	2003	left	no	no	0.6	0.16	11	11,5	10,5	15	mushroom	melanotic	yes	no	no	no	no	no	no	no	no	no	2003	no	no	no	2003	no	no	no	no	no	no	no		no		no		no		no
78	1934	male	2003	2003	69	69	2005	left	no	no	1.0	0.1	4,9	13,7	7,5	4,5	dome	melanotic	yes	yes	no	no	no	no	yes	yes	no	no	no	no	no	2005	no	no	no	no	no	no	no	no	2003	2003		no		no	2003	2003
79	1932	female	2003	2003	70	71	2011	right	no	no	0.6	0.8	3,7	10,4	12,6	9,6	dome	melanotic	no	yes	no	no	no	no	yes	no	no	no	no	no	no	no	no	no	no	no	no	no	no	no	2004	2005	2003	2003		no		no
81	1929	female	2003	2003	73	73	2012	left	2007	2007	0.8	0.16	3,1	8,4	11,5	14,1	dome	melanotic	no	no	no	yes	no	no	yes	no	no	no	no	no	no	no	no	2007	no	no	no	no	no	no	2004	2004		no		no		no
83	1924	female	2003	2003	78	78	2003	left	no	no	0.2	CF	4,4	12,4	2	3,75	dome	melanotic	no	no	yes	no	no	no	no	no	no	no	no	no	no	no	no	no	no	no	no	no	no	no		no		no		no		no
84	1940	male	2003	2003	62	62	2011	right	no	no	1.0	CF	8,8	11,9	12	12,5	mushroom	melanotic	yes	no	no	no	no	no	no	no	yes	no	no	no	no	no	2003	no	no	no	no	no	no	no	2008	2009	2003	2003		no	2003	2003	2005
86	1922	male	2003	2003	81	81	2009	left	no	no	0.8	0.1	4	10,5	3,75	2,25	dome	amelanotic	yes	yes	no	no	no	yes	yes	no	no	no	no	no	no	no	no	no	no	no	no	no	no	no	2005	2005		no		no		no
88	1953	male	2004	2004	50	50	2009	right	no	no	1.0	0.2	5,7	8,4	3	7,9	mushroom	melanotic	yes	no	no	no	no	no	no	no	no	no	no	no	no	no	no	no	no	no	no	no	no	no	2004	2004		no		no		no	2004
90	1970	female	2004	2005	33	34	2005	left	no	no	0.3	0.25	6,3	13	8	8	dome	melanotic	yes	no	no	no	no	no	no	no	no	no	no	no	no	no	2005	no	2005	no	no	no	no	no	2005	2005		no		no		no
92	1954	male	2005	2005	50	50	2012	right	no	no	0.5	0.6	8,2	14	3	7,5	dome	melanotic	no	no	no	no	no	no	yes	no	no	no	2008	no	no	no	2005	no	no	no	no	no	2005	no	2005	2005	2006	2006		no		no
93	1950	female	2005	2005	54	55	2008	right	no	no	0.25	0.2	7,5	8,6	10,3	14,7	mushroom	melanotic	no	yes	no	no	no	no	no	no	no	no	no	no	no	no	no	no	no	no	no	no	no	no	2007	2007		no		no		no	2007
97	1927	female	2005	2005	78	78	2006	right	no	no	0.6	LP	10	10,8	3	4	mushroom	melanotic	yes	yes	no	no	no	no	no	no	no	no	no	no	no	no	2005	no	no	no	no	no	no	no		no		no		no	2005	2005
98	1974	male	2005	2005	31	31	2008	right	no	no	1.0	0.8	4	9	20,7	17,3	dome	melanotic	no	no	no	no	no	no	no	no	no	no	no	no	no	no	no	no	no	no	no	no	no	no	2006	2007		no		no		no
99	1940	female	2005	2006	65	65	2008	left	no	no	0.3	LP	4,3	8,4	4,5	1,5	dome	amelanotic	no	yes	no	no	no	no	yes	no	no	no	no	no	no	2006	no	no	no	no	no	no	no	no		no		no		no		no
104	1957	female	2006	2006	48	48	2011	left	no	no	0.6	0.6	3	7,4	16	12,6	dome	melanotic	no	yes	no	no	no	no	no	no	yes	no	no	no	no	no	no	no	no	no	no	no	no	no		no		no		no		no
105	1936	female	2006	2006	70	70	2008	right	no	no	1.0	0.5	3,9	8,2	8	7,5	dome	melanotic	yes	yes	no	no	no	no	no	no	no	no	no	no	no	no	no	no	no	no	no	no	no	no		no		no		no		no
108	1956	male	2006	2006	49	49	2010	left	no	no	0.63	0.05	7,98	14,1	0,7	2,25	dome	melanotic	yes	no	no	no	no	no	no	no	no	no	no	no	no	no	2006	no	no	no	no	no	no	no		no		no		no		no	2006
109	1942	female	2006	2006	63	63	2011	left	no	no	0.8	0.6	3,9	8,8	9,5	8,2	plateau	melanotic	no	yes	no	no	no	yes	no	no	no	no	no	no	no	no	no	no	no	no	no	no	no	no		no		no		no		no
111	1944	female	2006	2006	61	61	2011	left	no	no	0.8	HM	5,5	13,8	3	1	dome	melanotic	no	no	no	no	no	no	no	no	no	no	no	no	no	2010	no	no	no	no	no	2011	2008	no	2006	2007	2009	2010	2008	2008		no	2006
116	1959	male	2006	2006	47	47	2011	left	no	no	1.0	0.5	2,19	4,27	19	21	mushroom	melanotic	no	no	no	no	no	no	yes	no	no	no	no	no	no	no	no	no	no	no	no	no	no	no	2009	2010		no	no	no		no
117	1944	female	2006	2006	62	62	2012	right	no	no	1.0	1.0	3,14	6,8	22,4	19	dome	melanotic	no	no	no	no	no	yes	yes	no	yes	no	no	no	no	no	no	no	no	no	no	no	no	no	2007	2007		no		no		no
118	1938	male	2006	2006	67	67	2012	left	2010	2010	1.0	NLP	7,6	13,9	7,1	7,1	dome	melanotic	yes	yes	no	no	no	no	yes	no	no	2010	no	no	no	no	2006	no	no	no	no	no	no	no	2008	2008		no		no		no	2007
119	1929	female	2006	2006	77	77	2011	right	no	no	0.8	CF	3,5	13,4	6,75	9	dome	melanotic	yes	no	yes	no	no	no	yes	no	no	no	no	no	no	no	no	no	no	no	no	no	no	no		no		no		no		no	2010
121	1962	female	2006	2007	44	44	2012	right	no	no	1.0	1.0	4,2	8,4	7,5	9,7	dome	melanotic	no	no	no	no	no	no	no	no	no	no	no	no	no	no	no	no	no	no	no	no	no	no		no		no		no		no	2011
122	1945	female	2007	2007	61	62	2010	right	no	no	1.0	0.6	2,8	10,2	3	7,9	dome	melanotic	no	no	no	no	no	no	no	no	no	no	no	no	no	no	no	no	no	no	no	no	no	no	2007	2007		no		no	2007	2007
125	1926	male	2006	2007	80	80	2009	right	no	no	0.25	NLP	8,9	15,8	4,12	9,025	dome	melanotic	yes	yes	no	no	no	no	no	no	yes	no	no	no	no	no	no	no	no	no	no	no	no	no	2007	2008		no		no		no
126	1934	female	2007	2007	73	73	2008	left	no	no	0.5	0.5	2,6	8,8	5,25	2,55	dome	melanotic	no	yes	no	yes	no	no	no	no	no	no	no	no	no	no	no	no	no	no	no	no	no	no		no		no		no		no
127	1946	male	2007	2007	60	61	2012	right	no	no	1.0	0.25	2,5	7	1,8	0,8	dome	melanotic	no	yes	no	no	no	no	no	no	no	no	no	no	no	no	no	no	no	no	no	no	no	no		no		no		no		no	2009
130	1958	female	2007	2007	48	48	2011	left	no	no	1.0	NLP	6,08	14,2	0,5	4,9	dome	melanotic	yes	no	no	no	no	no	no	no	no	no	no	no	no	no	2007	no	no	no	no	no	no	no	2008	2009		no		no		no
131	1927	female	2007	2007	79	79	2009	left	no	no	0.6	0.8	3,02	10,8	6	4,5	dome	melanotic	no	no	yes	no	no	no	yes	no	no	no	no	no	no	no	no	no	no	no	no	no	no	no		no		no		no		no
132	1931	female	2007	2007	76	76	2011	right	no	no	0.5	0.25	2,7	10,1	3	0	dome	melanotic	no	yes	no	yes	no	no	yes	no	no	no	no	no	no	no	no	no	no	no	no	no	no	no		no		no		no		no
133	1949	female	2007	2007	58	58	2012	left	no	no	0.6	0.5	6,4	11	5,5	3,5	dome	melanotic	yes	yes	no	no	no	no	no	no	no	no	no	no	no	2009	no	no	no	no	no	no	2009	no	2007	2008		no		no		no	2009
136	1933	male	2007	2007	74	74	2011	left	no	no	1.0	0.8	3	9,5	3,75	0,75	dome	melanotic	no	yes	no	no	no	no	yes	no	no	no	no	no	no	no	no	no	no	no	no	no	no	no		no		no		no		no
138	1947	female	2007	2007	60	60	2012	right	no	no	0.8	0.5	2,5	10,3	9,75	9	dome	melanotic	no	yes	no	no	no	no	yes	no	no	no	no	no	no	no	no	no	no	no	no	no	no	no	2008	2008		no		no		no
139	1949	male	2007	2008	58	58	2012	right	no	no	0.5	0.2	6,8	14,2	6	2,25	dome	melanotic	yes	yes	no	no	no	no	no	no	yes	no	no	no	no	no	no	no	no	no	no	no	no	no	2012	2012		no		no		no	2011
140	1930	male	2007	2008	77	77	2012	right	no	no	0.4	NLP	6,3	10,9	4	3,75	mushroom	melanotic	no	no	yes	no	no	no	yes	no	no	no	no	no	2011	no	2008	2010	no	no	no	no	no	no		no	2011	2011		no		no
141	1930	male	2007	2008	77	77	2010	right	no	no	0.2	HM	11,5	13,5	3	4,5	mushroom	amelanotic	yes	no	yes	no	no	no	yes	no	no	no	no	no	2009	no	2008	no	no	no	no	no	no	no	2009	2009		no		no		no	2008
144	1949	female	2008	2008	58	58	2012	right	no	no	0.6	0.6	5	10,2	5,25	10	dome	melanotic	no	no	no	no	no	no	no	no	no	no	no	no	no	no	no	no	no	no	no	no	no	no	2008	2009		no		no		no
145	1947	female	2008	2008	60	60	2012	left	no	no	0.16	0.1	11,5	19,3	9,3	10,3	mushroom	melanotic	yes	yes	no	no	no	no	no	no	no	no	no	no	no	no	no	no	2008	no	no	no	no	no		no		no		no		no	2009
147	1962	male	2008	2008	45	45	2009	left	no	no	1.0	0.8	6,1	8,8	15,5	12	dome	melanotic	no	no	no	no	no	no	no	no	no	no	no	no	no	no	no	no	no	no	no	no	no	no		no		no		no		no
150	1950	female	2008	2008	57	57	2012	right	no	no	0.6	0.6	4,9	9,1	6,6	11,5	dome	melanotic	no	no	no	no	no	no	no	no	no	no	no	no	no	no	no	no	no	no	no	no	no	no	2008	2008		no		no		no
151	1948	female	2008	2008	59	59	2012	left	no	no	0.8	0.6	4,5	11,2	3,3	6	dome	melanotic	yes	no	yes	no	no	no	no	no	no	no	no	no	no	no	2008	no	no	no	no	no	no	no		no		no		no		no
153	1927	female	2008	2008	80	80	2012	left	no	no	0.16	0.4	4,7	11,4	12,1	8,7	dome	melanotic	no	no	yes	no	yes	yes	yes	no	no	no	no	no	no	no	no	no	no	no	no	no	no	no		no		no		no		no	2009
154	1923	female	2008	2008	85	85	2012	right	no	no	0.6	0.4	4,5	14	10,95	11,6	dome	melanotic	no	no	no	no	no	no	yes	yes	yes	no	no	no	no	no	no	no	no	no	no	no	no	no		no		no		no		no
155	1949	female	2008	2008	59	59	2012	left	no	no	1.0	0.1	3,3	13,1	4,15	0,75	dome	melanotic	no	no	no	no	no	no	no	no	no	no	no	no	no	no	no	no	no	no	no	no	no	no		no		no		no		no	2010
156	1953	male	2008	2008	54	54	2009	left	no	no	0.32	NLP	6,6	13,7	0,75	5,65	dome	melanotic	yes	no	no	no	no	no	no	no	no	no	no	no	2008	no	2008	no	no	no	no	no	2008	no		no		no		no	2008	2008
157	1943	male	2008	2008	65	65	2010	right	no	no	0.16	CF	11,7	20,1	8,4	9,9	dome	melanotic	yes	no	no	no	no	yes	yes	no	no	no	no	no	2008	no	2008	no	no	no	no	no	2009	no		no		no		no		no	2008
159	1955	female	2008	2008	53	53	2012	right	no	no	1.0	0.8	4,13	10,21	2,5	4	dome	melanotic	no	no	no	no	no	no	no	no	no	no	no	no	no	no	2008	no	no	no	no	no	2008	no	2008	2008		no		no		no
160	1949	female	2008	2008	58	58	2008	right	no	no	1.0	1.0	3,8	10,5	10,5	10,5	dome	melanotic	yes	yes	no	no	no	no	no	no	no	no	no	no	no	no	no	no	no	no	no	no	no	no		no		no		no		no
161	1949	male	2008	2008	59	59	2011	right	2009	2009	0.6	CF	5,2	14,9	3,6	2,85	dome	melanotic	no	no	yes	no	no	yes	yes	no	no	no	no	no	no	no	no	2009	no	no	no	no	no	no		no		no		no		no	2010
162	1968	male	2008	2008	40	40	2012	right	no	no	1.0	0.12	8,4	10	6	8	mushroom	amelanotic	no	no	no	no	no	no	no	no	no	no	no	no	2010	no	2008	no	2012	no	no	no	no	no	2011	2011		no		no		no	2011
164	1959	female	2008	2008	49	49	2012	right	no	no	0.5	HM	7,1	13,4	7	3	mushroom	melanotic	no	no	no	no	no	no	no	no	no	no	no	no	2009	no	no	no	no	no	no	no	no	no		no	2009	2010		no	2008	2008
165	1951	male	2008	2008	57	57	2012	right	no	no	0.3	CF	3,7	8,4	1,5	0	dome	melanotic	yes	no	no	no	no	no	yes	no	no	no	no	no	no	no	no	no	no	no	no	no	no	no		no		no		no		no	2011
166	1951	female	2009	2009	57	57	2012	right	no	no	1.0	1.0	5,2	10,6	7,52	12,42	dome	melanotic	no	no	no	no	no	no	no	no	no	no	no	no	no	no	no	no	no	no	no	no	no	no		no		no		no		no
167	1931	male	2008	2009	77	77	2012	left	no	no	0.1	CF	8,1	15,3	4,5	4,7	dome	melanotic	yes	yes	no	no	no	yes	yes	yes	no	no	no	no	no	2009	no	no	no	2009	no	no	no	no	2009	2009	2009	22.0.2009		no		no
168	1940	female	2008	2009	68	68	2012	left	no	no	0.6	0.12	5,3	13,3	4,2	4,35	dome	melanotic	yes	no	no	no	no	no	no	no	no	no	no	no	no	no	no	no	2009	no	no	no	2009	no	2010	2010		no		no	2009	2009	2009
169	1927	male	2009	2009	81	81	2009	left	no	no	0.6	0.5	4,1	10,9	7,05	5,4	dome	melanotic	no	yes	no	no	no	no	no	yes	no	no	no	no	no	no	no	no	no	no	no	no	no	no		no		no		no		no
170	1980	female	2010	2009	29	28	2012	right	no	no	1.0	0.8	3,45	7,34	14,2	15,3	dome	melanotic	no	no	no	no	no	no	no	no	no	no	no	no	no	no	no	no	no	no	no	no	no	no	2011	2012		no		no		no
171	1920	female	2009	2009	88	88	2010	left	no	no	CF	CF	3,7	9,5	12	10,5	dome	melanotic	no	yes	no	no	no	no	yes	no	no	no	no	no	no	no	no	no	no	no	no	no	no	no		no		no		no		no
172	1946	female	2009	2009	62	62	2009	left	no	no	0.8	0.6	4,8	14,6	11	10	dome	melanotic	no	yes	no	no	no	no	no	no	yes	no	no	no	no	no	no	no	no	no	no	no	no	no		no		no		no		no
173	1934	male	2009	2009	75	75	2012	right	no	no	0.4	0.5	2,2	9,64	6	7,5	dome	melanotic	yes	yes	no	yes	no	no	yes	no	no	no	no	no	no	no	no	no	no	no	no	no	no	no		no	2009	2009		no		no
174	1944	male	2009	2009	64	64	2009	left	no	no	0.4	0.05	12,2	12,4	6	5	mushroom	amelanotic	yes	no	no	no	no	no	no	no	no	no	no	2009	2009	no	no	no	no	no	no	no	2009	no		no		no		no	2009	2009
179	1949	male	2009	2009	59	59	2010	right	no	no	1.0	0.05	4,5	8,9	14,1	11,1	dome	melanotic	yes	no	no	no	no	no	no	no	no	no	no	no	no	2009	no	no	no	no	no	no	no	no		no		no		no	2009	2009	2010
180	1952	female	2009	2009	57	57	2011	left	no	no	0.3	0.5	4,7	12,1	2,8	5,5	dome	melanotic	yes	no	no	no	no	no	yes	no	no	no	no	no	no	no	no	no	no	no	no	no	no	no		no	2010	2010		no		no	2009
182	1959	male	2009	2009	49	49	2012	right	no	no	0.6	0.3	2,5	14,4	5,45	3,75	dome	melanotic	yes	no	no	no	no	no	no	no	no	no	no	no	no	no	no	no	no	no	no	no	2011	no		no		no		no	2009	2009	2009
184	1948	male	2009	2009	61	60	2012	right	no	no	1.0	0.5	4,3	13,1	6,3	3,3	dome	melanotic	no	yes	no	no	yes	no	yes	yes	no	no	no	no	no	no	no	no	no	no	no	no	no	no		no		no		no		no
185	1953	female	2009	2009	55	55	2010	right	no	no	0.8	0.8	4	8	21,8	19,2	mushroom	melanotic	no	no	no	no	no	no	no	yes	no	no	no	no	no	no	no	no	no	no	no	no	no	no	2009	2010	2009	2010	2009	2010		no
186	1929	female	2009	2009	80	80	2010	left	no	no	0.8	0.4	3,95	8,4	19,4	16	dome	melanotic	yes	yes	no	no	no	no	no	no	no	no	no	no	no	no	no	no	no	no	no	no	no	no	2009	2010		no		no		no
188	1945	female	2009	2009	64	64	2010	left	no	no	0.8	0.4	5,9	20,5	6	6	dome	melanotic	yes	yes	no	no	no	yes	yes	no	no	no	2009	no	no	no	no	no	no	no	no	no	no	no		no		no		no		no
189	1956	male	2009	2009	53	53	2012	right	no	no	1.0	0.6	4,1	11,7	4,8	8,2	dome	melanotic	yes	no	no	no	no	yes	yes	no	no	no	no	no	no	no	no	no	no	no	no	no	no	no		no		no		no		no	2012
190	1954	male	2009	2010	55	55	2012	left	no	no	1.0	1.0	3	9,6	5,4	3,6	dome	melanotic	no	no	no	no	no	no	yes	no	no	no	no	no	no	no	no	no	no	no	no	no	no	no	2011	2012		no		no		no
191	1951	male	2009	2010	58	58	2012	left	2011	2011	CF	NLP	12,3	14,7	14,3	10,9	mushroom	melanotic	no	yes	no	no	no	no	yes	no	no	2011	no	no	no	no	no	no	no	no	no	no	no	no	2009	2010		no		no		no	2010
192	1941	female	2010	2010	68	68	2012	right	no	no	0.4	0.4	5,9	10,3	10,75	11,75	dome	melanotic	no	yes	no	no	no	no	no	no	no	no	no	no	no	no	no	no	no	no	no	no	no	no	14.33.2011	2012		no		no		no	2010
193	1979	male	2010	2010	30	30	2012	left	no	no	1.0	1.0	2,3	7,6	9	11	dome	melanotic	no	no	no	no	no	no	no	no	no	no	no	no	no	no	no	no	no	no	no	no	no	no		no		no		no		no
197	1964	female	2010	2010	46	46	2012	left	no	no	1.0	0.8	5,1	11,2	6	9,4	dome	melanotic	yes	no	no	no	yes	no	no	no	no	no	no	no	no	no	no	no	no	no	no	no	no	no		no		no		no		no
198	1955	female	2010	2010	54	54	2011	left	no	no	0.8	0.8	3,6	9	10	12,6	dome	melanotic	no	yes	no	no	no	no	yes	no	no	no	no	no	no	no	no	no	no	no	no	no	no	no		no		no		no		no
200	1943	female	2010	2010	67	67	2012	left	no	no	1.0	1.0	4,1	10,4	7,3	10,7	dome	melanotic	no	no	no	no	no	no	no	no	no	no	no	no	no	no	no	no	no	no	no	no	no	no		no		no		no		no
201	1955	female	2010	2010	54	54	2012	left	no	no	0.8	0.4	5,9	12,8	4,5	1	dome	amelanotic	yes	no	no	no	no	no	yes	no	no	no	no	no	no	no	no	no	no	no	no	no	no	no	2011	2011		no		no		no
203	1936	female	2010	2010	74	74	2012	right	no	no	0.4	0.5	4,1	11,3	3	3	dome	melanotic	no	no	no	no	no	no	no	no	no	no	no	no	no	no	no	no	no	no	no	no	no	no		no		no		no		no
204	1954	male	2010	2010	56	56	2012	left	no	no	1.0	0.6	2,7	9,1	7,5	8,1	dome	melanotic	no	no	no	no	no	no	no	no	no	no	no	no	no	no	no	no	no	no	no	no	no	no		no		no		no		no
205	1940	female	2010	2010	69	69	2012	left	no	no	0.6	0.4	7,1	13,3	4,5	4	dome	melanotic	no	yes	no	no	no	yes	yes	yes	no	no	no	no	no	no	no	no	no	no	no	no	no	no	2011	2012		no		no		no
206	1926	male	2010	2010	84	84	2011	right	no	no	0.4	0.8	2,9	9,9	16	13,75	dome	melanotic	no	yes	no	no	no	yes	no	yes	no	no	no	no	no	no	no	no	no	no	no	no	no	no		no		no		no		no
207	1973	male	2010	2010	37	37	2012	right	no	no	1.0	1.0	4,2	9,8	15,2	18,2	dome	melanotic	no	no	no	no	no	no	yes	no	no	no	no	no	no	no	no	no	no	no	no	no	no	no		no		no		no		no
208	1947	female	2010	2010	63	63	2012	right	no	no	0.8	1.0	4,4	9,8	8,2	12,7	dome	melanotic	no	yes	no	no	no	no	no	no	no	no	no	no	no	no	no	no	no	no	no	no	no	no		no		no		no		no
209	1957	female	2010	2010	52	52	2012	left	no	no	0.2	CF	11,4	14,6	0,75	0	mushroom	melanotic	yes	yes	no	no	no	yes	yes	no	no	no	no	no	2012	2010	no	no	no	no	no	no	2011	no	2010	2011		no		no	2010	2010	2012
210	1926	female	2010	2010	84	84	2011	right	no	no	0.6	0.6	5	11,5	7,5	9,5	dome	melanotic	no	no	no	no	no	no	no	no	yes	no	no	no	no	no	no	no	no	no	no	no	no	no		no		no		no		no
211	1923	male	2010	2010	87	87	2012	left	no	no	0.5	0.16	3,6	11,6	5,25	10,15	dome	melanotic	no	no	yes	no	no	no	yes	no	no	no	no	no	no	no	no	no	no	no	no	no	2011	no		no		no		no		no	2011
213	1958	male	2010	2010	52	52	2012	right	no	no	0.5	0.25	4,3	11,7	7,5	7,5	dome	amelanotic	no	no	no	no	no	yes	yes	no	no	no	no	no	no	no	no	no	no	no	no	no	2010	no	2010	2010	2011	2011		no		no	2010
214	1925	male	2011	2010	85	85	2012	right	no	no	0.5	0.5	9,4	17,9	4,5	7,9	dome	amelanotic	no	yes	no	no	no	no	yes	no	no	no	no	no	no	no	no	no	no	no	no	no	no	no		no		no		no		no
217	1967	male	2010	2010	43	43	2012	left	no	no	1.0	0.8	6,4	15,2	5,55	3	dome	melanotic	yes	no	no	no	no	no	no	no	no	no	no	no	no	no	no	no	no	2012	no	no	no	no		no		no		no		no	2012
219	1959	female	2009	2011	50	51	2012	right	no	no	0.8	0.25	5,8	10,1	6,75	3,45	mushroom	amelanotic	yes	no	no	no	no	no	no	no	no	no	no	no	no	no	no	no	no	no	no	no	no	no		no		no		no		no	2011
221	1931	female	2011	2011	79	79	2012	left	no	no	0.4	0.1	6,9	13,5	5,25	3	dome	melanotic	yes	yes	no	no	no	no	yes	no	no	no	no	no	no	no	no	no	no	no	no	no	no	no		no		no		no		no	2011
223	1929	female	2011	2011	81	81	2012	left	2012	2012	0.5	0.4	2,3	12,9	1,8	6,75	plateau	melanotic	yes	no	yes	no	no	no	yes	no	no	no	no	no	no	no	no	2012	no	no	no	no	no	no		no		no		no		no	2011
225	1971	female	2011	2011	40	40	2012	left	no	no	1.0	0.5	4,3	7	18,5	19	dome	melanotic	no	no	no	no	no	no	no	no	no	no	no	no	no	no	no	no	no	no	no	no	no	no		no		no		no		no
227	1938	male	2012	2012	73	73	2012	left	no	no	0.8	0.3	5,4	13,4	19,2	22,6	dome	melanotic	yes	yes	no	no	no	no	yes	no	no	no	no	no	no	no	no	no	no	no	no	no	no	no		no		no		no		no
228	1950	female	2012	2012	61	61	2012	right	no	no	0.16	CF	6	11	12,1	11	mushroom	melanotic	yes	yes	no	no	no	no	no	no	no	no	no	no	no	no	no	no	2012	no	no	no	no	no	2012	2012		no		no	2012	2012
229	1945	female	2012	2012	66	67	2012	left	no	no	1.0	1.0	6,8	15	4	7	mushroom	amelanotic	yes	no	no	no	no	no	no	no	yes	no	no	no	no	no	no	no	no	no	no	no	no	no		no		no		no		no
230	1935	female	1999	1999	63	63	2004	right	no	no	0.1	0.1	4,27	7,54	0	1,7	dome	melanotic	no	no	no	no	no	no	yes	no	yes	no	no	no	no	no	1999	no	2000	no	no	no	no	no	2001	2001		no		no	1999	1999	1999
[truncated: 14 more columns]
